# Supplementary material for: Demystifying Case Management in Aotearoa New Zealand: A Scoping and Mapping Review
Source: Int J Environ Res Public Health. 2022 Dec 31;20(1):784. doi: 10.3390/ijerph20010784 (PMC9819615; doi:10.3390/ijerph20010784)
Supplement: Supplementary file 1 [file ijerph-20-00784-s001.zip]

Archive with 1 entries (1 files):
- ijerph-1986869-supplementary.pdf
